# Supplementary material for: Application of statistical process control to qualitative molecular diagnostic assays
Source: Front Mol Biosci. 2014 Nov 5;1:18. doi: 10.3389/fmolb.2014.00018 (PMC4429644; doi:10.3389/fmolb.2014.00018)
Supplement: Supplementary file 1 [file DataSheet1.ZIP]

Archive with 4 entries (4 files):
- Graphing_script_subplots.m
- Guideline_sample_number.m
- KRAS_Model.m
- Readme.txt
