# Supplementary material for: Application of statistical process control to qualitative molecular diagnostic assays
Source: Front Mol Biosci. 2014 Nov 5;1:18. doi: 10.3389/fmolb.2014.00018 (PMC4429644; doi:10.3389/fmolb.2014.00018)
Supplement: Supplementary file 1 [file DataSheet1.ZIP › Graphing_script_subplots.m]

% Script to determine minimum sample number required for identification of
% process errors in molecular pathology labs
% This script will apply to proportion estimates based on binomial
% proportion estimates. 

% begin by initialising our number of samples as an array
annual_samples = 10:10:2000;
monthly_samples = annual_samples./12;
subplot(2,2,1)

for diff = [1 2 3 4]
    % Will use deviation cut-off of 30% from established norm
    difference_factor = diff/10;
    cutoff_upper_50 = single(0.5 * (1+difference_factor));
    cutoff_lower_50 = single(0.5 * (1-difference_factor));
    cutoff_upper_40 = single(0.4 * (1+difference_factor));
    cutoff_lower_40 = single(0.4 * (1-difference_factor));
    cutoff_upper_30 = single(0.3 * (1+difference_factor));
    cutoff_lower_30 = single(0.3 * (1-difference_factor));
    cutoff_upper_20 = single(0.2 * (1+difference_factor));
    cutoff_lower_20 = single(0.2 * (1-difference_factor));
    cutoff_upper_10 = single(0.1 * (1+difference_factor));
    cutoff_lower_10 = single(0.1 * (1-difference_factor));
    cutoff_upper_05 = single(0.05 * (1+difference_factor));
    cutoff_lower_05 = single(0.05 * (1-difference_factor));

    % Work out array for 50 percent
    n50_upper = sampsizepwr('p', 0.5, cutoff_upper_50, 0.80);
    n50_lower = sampsizepwr('p', 0.5, cutoff_lower_50, 0.80);
    n50_estimate = (n50_upper + n50_lower)/2;
    w50_wks_to_cutoff = n50_estimate./monthly_samples;

    n40_upper = sampsizepwr('p', 0.4, cutoff_upper_40, 0.80);
    n40_lower = sampsizepwr('p', 0.4, cutoff_lower_40, 0.80);
    n40_estimate = (n40_upper + n40_lower)/2;
    w40_wks_to_cutoff = n40_estimate./monthly_samples;

    n30_upper = sampsizepwr('p', 0.3, cutoff_upper_30, 0.80);
    n30_lower = sampsizepwr('p', 0.3, cutoff_lower_30, 0.80);
    n30_estimate = (n30_upper + n30_lower)/2;
    w30_wks_to_cutoff = n30_estimate./monthly_samples;

    n20_upper = sampsizepwr('p', 0.2, cutoff_upper_20, 0.80);
    n20_lower = sampsizepwr('p', 0.2, cutoff_lower_20, 0.80);
    n20_estimate = (n20_upper + n20_lower)/2;
    w20_wks_to_cutoff = n20_estimate./monthly_samples;

    n10_upper = sampsizepwr('p', 0.1, cutoff_upper_10, 0.80);
    n10_lower = sampsizepwr('p', 0.1, cutoff_lower_10, 0.80);
    n10_estimate = (n10_upper + n10_lower)/2;
    w10_wks_to_cutoff = n10_estimate./monthly_samples;

    n05_upper = sampsizepwr('p', 0.05, cutoff_upper_05, 0.80);
    n05_lower = sampsizepwr('p', 0.05, cutoff_lower_05, 0.80);
    n05_estimate = (n05_upper + n05_lower)/2;
    w05_wks_to_cutoff = n05_estimate./monthly_samples;


    % Draw figure
    subplot(2,2,diff);
    plot(annual_samples, w50_wks_to_cutoff, 'b')
    hold on
    plot(annual_samples, w40_wks_to_cutoff, 'g')
    plot(annual_samples, w30_wks_to_cutoff, 'r')
    plot(annual_samples, w20_wks_to_cutoff, 'c')
    plot(annual_samples, w10_wks_to_cutoff, 'm')
    plot(annual_samples, w05_wks_to_cutoff, 'k')
    hold off
    axis([0 2000 0 12])
    title_string = sprintf('Deviation of %d percent', (diff*10));
    title(title_string, 'Fontsize', 12)
    xlabel('Number of samples per annum', 'Fontsize', 14)
    ylabel('Time to detect deviation (months)', 'Fontsize', 14)
    %legend('50%', '40%', '30%', '20%', '10%', '5%')
end
subplot(2,2,4);
legend('50%','40%','30%','20%','10%','5%')
