# Supplementary material for: Application of statistical process control to qualitative molecular diagnostic assays
Source: Front Mol Biosci. 2014 Nov 5;1:18. doi: 10.3389/fmolb.2014.00018 (PMC4429644; doi:10.3389/fmolb.2014.00018)
Supplement: Supplementary file 1 [file DataSheet1.ZIP › Guideline_sample_number.m]

% Script to generate table of values with minimum sample size to detect
% anomoly based on mutatino prevalence
tic

% Initialising values
deviation_ratios = [0.05, 0.1, 0.2, 0.3, 0.4, 0.5];
expected_frequencies = 0.05:0.05:0.6;

output_matrix = zeros(length(expected_frequencies), length(deviation_ratios));

y_coords = length(expected_frequencies);
x_coords = length(deviation_ratios);

parfor i = 1:y_coords
    for j = 1:x_coords
        i_value = expected_frequencies(i);
        j_value = deviation_ratios(j);
        upper_limit = sampsizepwr('p', i_value, (i_value*(1+j_value)), 0.8);
        lower_limit = sampsizepwr('p', i_value, (i_value*(1-j_value)), 0.8);
        output_matrix(i,j) = (upper_limit + lower_limit)/2;
    end
end

output_matrix

toc
