# Supplementary material for: Application of statistical process control to qualitative molecular diagnostic assays
Source: Front Mol Biosci. 2014 Nov 5;1:18. doi: 10.3389/fmolb.2014.00018 (PMC4429644; doi:10.3389/fmolb.2014.00018)
Supplement: Supplementary file 1 [file DataSheet1.ZIP › KRAS_Model.m]

% This scipt models a KRAS distribution of 44% with a subsequent
% slide after one year to 30%. The slide takes place linearly over
% three months/13 weeks

% Begin by initialising matrix
weekly_pos = zeros(105,1);

% Create probability distribution with maximum integer size 100
% The number 12 refers to 12 trials/tests per week
pd = makedist('Binomial',12,0.44);

% Create array of random variables 52 months normal
for i = 1:52
    weekly_pos(i) = random(pd);
end

% Model the decrease from 44 to 30% over three months or 13 weeks
decreasing_freqeuncy = linspace(0.44, 0.3, 13);
index = 53;

for i = decreasing_freqeuncy
    pd = makedist('Binomial',12, i);
    weekly_pos(index) = random(pd);
    index = index + 1;
end

% Model the remaining weeks to 105 at 30%
for i = index:105
    pd = makedist('Binomial',12,0.3);
    weekly_pos(index) = random(pd);    
    index = index + 1;
end
