# Supplementary material for: Application of statistical process control to qualitative molecular diagnostic assays
Source: Front Mol Biosci. 2014 Nov 5;1:18. doi: 10.3389/fmolb.2014.00018 (PMC4429644; doi:10.3389/fmolb.2014.00018)
Supplement: Supplementary file 1 [file DataSheet1.ZIP › Readme.txt]

This folder contains four scripts used to calculate and model the optimum parameters for statistical process control in molecular diagnostics.

It is intended to form the supplementary data for the paper 'Application of statistical process control to qualitative molecular diagnostic assays.' by O'Brien C and Finn SP, submitted for publication to the 'Molecular Diagnostics' subsection of the scientific journal 'Frontiers in Molecular Biosciences' 

All scripts were designed to operate using Matlab 2014a (The Mathworks Inc, Natick, MA) and all operate as standalone scripts without the requirement for additional user input. 

'Graphing_script_subplots' Was used to generate Figure 1

'KRAS_Model' was used to generate data for Figure 2 

'Guideline_sample_number' was used to generate 'Table 1'
